# Supplementary material for: Combined Treatment with Acalabrutinib and Rapamycin Inhibits Glioma Stem Cells and Promotes Vascular Normalization by Downregulating BTK/mTOR/VEGF Signaling
Source: Pharmaceuticals (Basel). 2021 Aug 29;14(9):876. doi: 10.3390/ph14090876 (PMC8464793; doi:10.3390/ph14090876)
Supplement: Supplementary file 1 [file pharmaceuticals-14-00876-s001.zip]

Archive with 1 entries (1 files):
- pharmaceuticals-1319121-supplementary.pdf
